# Supplementary material for: Glucocorticoid Nanoparticles Show Full Therapeutic Efficacy in a Mouse Model of Acute Lung Injury and Concomitantly Reduce Adverse Effects
Source: Int J Mol Sci. 2023 Nov 28;24(23):16843. doi: 10.3390/ijms242316843 (PMC10705980; doi:10.3390/ijms242316843)
Supplement: Supplementary file 1 [file ijms-24-16843-s001.zip]

Archive with 1 entries (1 files):
- ijms-2675689-supplementary.pdf
